# Supplementary material for: Accuracy of Coverage Survey Recall following an Integrated Mass Drug Administration for Lymphatic Filariasis, Schistosomiasis, and Soil-Transmitted Helminthiasis
Source: PLoS Negl Trop Dis. 2016 Jan 14;10(1):e0004358. doi: 10.1371/journal.pntd.0004358 (PMC4713198; doi:10.1371/journal.pntd.0004358)
Supplement: S2 Table — (XLSX) [file pntd.0004358.s002.xlsx]

## Sheet: Sheet1
Supplemental Table 2: Concordance for pill number recall*
Medication	Dose Range (# of Tablets)	Concordance Score (95% CI)
		1 Month	6 Months	12 Months
Albendazole	½ to 1	64.0 (56.1-71.9)	84.9 (78.1-91.6)	69.2 (65.1-73.2)
Ivermectin	1 to 4	54.5 (48.1-61.0)	71.4 (61.2-81.5)	56.9 (52.8-61.0)
Praziquantel	½ to 5 by halves	39.7 (32.0, 47.4)	59.8 (49.9-69.6)	36.5 (31.6-41.4)
*For tablets that were halved (albendazole and praziquantel), either the exact match or one-half tablet higher was considered concordant. For example, a survey response of 1.5 tablets was considered concordant with an actual dose of either 1.5 or 2 tablets.
