# Supplementary material for: Accuracy of Coverage Survey Recall following an Integrated Mass Drug Administration for Lymphatic Filariasis, Schistosomiasis, and Soil-Transmitted Helminthiasis
Source: PLoS Negl Trop Dis. 2016 Jan 14;10(1):e0004358. doi: 10.1371/journal.pntd.0004358 (PMC4713198; doi:10.1371/journal.pntd.0004358)
Supplement: S3 Table — (XLSX) [file pntd.0004358.s003.xlsx]

## Sheet: Sheet1
Supplemental Table 3: Survey responses for several MDA quality indicators
Question	Survey
	1 Month	6 Months	12 Months
"Did you swallow the pills in front of the CHW?"	N=445	N=1034	N=847
Yes	425 (95.5%)	1009 (97.6%)	817 (96.5%)
No	19 (4.3%)	5 (0.5%)	21 (2.5%)
Don't know / uncertain*	1 (0.2%)	20 (1.9%)	9 (1.1%)
Among women aged 15-45 years "Were you pregnant at the time of the MDA?"	N=102	N=248	N=200
Yes	7 (6.9%)	23 (9.3%)	22 (11.0%)
No	89 (87.3%)	223 (89.9%)	176 (88.0%)
No response recorded	6 (5.9%)	2 (0.8%)	2 (1.0%)
Among women reporting pregnancy at the time of MDA: "Did you take at least one MDA medication?"	N=7	N=23	N=22
Survey response "yes"	0	3 (13.0%)	1 (4.6%)
Treatment recorded in MDA register	2 (28.6%)	5 (21.7%)	2 (9.1%)
Percentage of children aged <2 years at the time of MDA† who received albendazole	N=34		N=48
Survey responses	4 (11.8%)		1 (2.1%)
Treatment recorded in MDA register	3 (8.8%)		3 (6.3%)
* includes those that responded "don't know" as well as responses that were not recorded or were illegible or unclear
†For 1-month survey age at time of survey was used, for 12-month surveys age at MDA = age at survey -1.
